# Supplementary material for: Evidence of an Absence of Inbreeding Depression in a Wild Population of Weddell Seals (Leptonychotes weddellii)
Source: Entropy (Basel). 2023 Feb 22;25(3):403. doi: 10.3390/e25030403 (PMC10047074; doi:10.3390/e25030403)
Supplement: Supplementary file 1 [file entropy-25-00403-s001.zip]

Archive with 5 entries (4 files):
- entropy-2158910-supplementary/entropy-2158910-supplementary/
- entropy-2158910-supplementary/entropy-2158910-supplementary/PowellEtAlSupplementalDataFile.xlsx
- entropy-2158910-supplementary/entropy-2158910-supplementary/PowellEtAlSupplementalModelFile.txt
- entropy-2158910-supplementary/PowellEtAlSupplementalDataFile.xlsx
- entropy-2158910-supplementary/PowellEtAlSupplementalModelFile.txt
