# Supplementary material for: Evidence of an Absence of Inbreeding Depression in a Wild Population of Weddell Seals (Leptonychotes weddellii)
Source: Entropy (Basel). 2023 Feb 22;25(3):403. doi: 10.3390/e25030403 (PMC10047074; doi:10.3390/e25030403)
Supplement: Supplementary file 1 [file entropy-25-00403-s001.zip › entropy-2158910-supplementary/entropy-2158910-supplementary/PowellEtAlSupplementalDataFile.xlsx]

## Sheet: Sheet1
speno	Birth_Year	Birth_Loc	MIN_Age	Total_pups_19	Age_pup_1	r_19	Birth_delbridge	Birth_north	Birth_south	CS13_1	CS13_2	CS18_1	CS18_2	CS26_1	CS26_2	CS28_1	CS28_2	CS6_1	CS6_2	G1A_1	G1A_2	LS14_1	LS14_2	LS15_1	LS15_2	LS16_1	LS16_2	LS20_1	LS20_2	LS8_1	LS8_2	WS10_1	WS10_2	WS11_1	WS11_2	WS16_1	WS16_2	WS20_1	WS20_2	WS4_1	WS4_2	WS7_1	WS7_2	1339_1	1339_2	1677_1	1677_2	1845_1	1845_2
4930	1980	Big Razorback	19	7	9	0.140427	1	0	0	132	152	280	280	293	297	127	135	231	235	180	186	232	234	121	127	134	134	103	103	109	113	114	120	167	175	171	171	124	128	125	127	159	167	121	121	219	219	152	152
5053	1981	Big Razorback	19	8	10	0.138629	1	0	0	148	152	280	283	295	297	127	127	231	231	180	186	234	234	121	127	136	136	101	105	105	113	118	118	177	179	169	173	128	140	132	135	163	171	122	131	221	226	152	152
5158	1981	Turks Head	19	7	8	0.13759	0	1	0	150	152	278	280	293	295	127	129	235	241	180	180	224	234	121	121	128	136	101	103	101	115	126	128	177	177	163	169	128	130	131	133	159	165	125	127	214	216	147	152
5242	1981	Turtle Rock	19	4	6	0.132028	0	0	1	154	156	279	279	293	293	127	135	225	239	186	188	222	234	121	131	136	136	103	103	111	111	116	120	175	175	163	163	128	138	131	132	165	165	121	122	214	223	152	152
5400	1982	Big Razorback	19	9	7	0.170474	1	0	0	152	154	280	280	295	297	127	127	225	237	180	184	224	230	121	121	134	138	101	103	101	115	118	126	171	177	165	165	128	128	127	127	159	165	121	131	219	221	147	152
5447	1982	Tent Is	19	3	7	0.0867325	1	0	0	150	152	279	280	293	293	127	127	225	225	186	186	230	234	121	121	128	134	103	103	101	121	122	126	173	175	163	163	128	130	127	139	163	165	121	127	214	214	152	152
5697	1982	Trygve Pt	19	2	14	0.0462098	0	1	0	132	150	279	279	293	293	127	135	231	237	186	200	234	234	121	121	134	136	103	103	101	103	120	124	173	175	169	169	124	130	127	131	165	165	121	121	214	221	149	152
5702	1982	Trygve Pt	19	7	9	0.130975	0	1	0	152	152	279	280	297	301	127	135	231	235	186	186	226	234	121	121	128	134	103	105	101	103	114	126	173	179	169	173	124	126	131	133	165	171	121	127	216	219	152	152
5705	1982	Trygve Pt	19	8	6	0.175111	0	1	0	148	150	279	279	293	301	127	127	237	239	180	186	232	236	121	133	134	136	105	107	103	113	114	120	177	179	163	169	130	134	133	135	165	165	121	121	219	221	152	152
5756	1982	North Base	19	10	7	0.178495	0	1	0	150	152	279	279	293	295	127	127	223	237	180	180	234	234	121	127	134	134	103	103	113	117	116	126	175	176	169	169	128	128	131	137	163	165	121	127	219	223	147	149
5855	1983	Turtle Rock	14	6	7	0.173396	0	0	1	150	150	279	281	297	297	127	127	233	235	180	186	232	234	121	133	128	136	99	101	111	113	114	122	169	175	169	171	124	130	125	129	165	171	121	135	219	219	149	152
5970	1983	North Base	19	12	7	0.18754	0	1	0	150	154	279	280	297	301	127	127	243	243	182	188	228	234	121	163	128	138	101	103	113	115	116	124	177	187	171	173	124	130	129	135	159	163	121	127	216	226	152	152
6044	1983	Turks Head	19	8	8	0.15262	0	1	0	150	152	279	280	295	297	127	135	239	241	186	186	228	234	131	131	136	146	101	105	111	115	120	124	171	179	163	165	122	134	133	139	165	169	106	121	220	220	152	152
6057	1983	Turks Head	19	8	7	0.148532	0	1	0	148	152	278	280	291	297	127	127	223	239	180	186	228	236	121	121	128	136	97	103	103	113	116	120	175	177	161	169	128	134	125	132	165	171	127	127	214	221	149	152
6063	1983	Turks Head	13	6	6	0.195465	0	1	0	132	152	279	281	295	299	127	127	239	253	176	180	228	236	121	127	134	146	103	103	105	111	116	120	175	179	171	171	126	130	127	139	163	163	106	121	219	219	149	152
6082	1983	Turks Head	19	12	8	0.184067	0	1	0	132	132	279	280	293	293	127	127	229	231	186	188	234	236	121	121	134	136	101	103	105	115	126	126	171	176	163	171	128	128	133	135	163	165	121	121	219	223	147	149
6215	1983	Tent Is	19	2	12	0.0495105	1	0	0	132	150	279	279	293	295	127	127	225	231	186	186	228	236	121	121	128	134	103	107	111	113	118	130	175	177	171	177	124	124	125	133	165	169	127	133	214	223	147	152
6243	1983	Tent Is	19	10	6	0.191882	1	0	0	148	150	280	281	297	301	127	127	223	233	186	186	232	234	121	133	136	136	101	103	105	113	116	134	161	181	169	171	128	130	133	133	165	165	121	133	219	221	149	152
6583	1984	Turks Head	19	13	5	0.213746	0	1	0	150	150	279	280	293	299	127	127	231	237	186	188	228	232	121	135	134	136	101	105	103	111	116	120	179	187	169	171	124	130	133	139	165	165	121	127	220	229	152	152
6584	1984	Turks Head	19	6	9	0.126477	0	1	0	150	152	279	281	291	291	127	127	225	225	180	180	220	236	121	127	134	134	97	101	103	115	120	124	169	173	163	165	124	128	127	132	165	167	131	131	214	219	149	152
6636	1984	Little Razorback	14	4	5	0.173287	1	0	0	150	156	279	279	291	293	127	127	231	237	180	180	232	236	121	129	128	134	103	103	115	117	116	124	175	181	171	173	130	136	129	139	165	165	121	121	214	214	149	152
6643	1984	Big Razorback	17	9	6	0.179773	1	0	0	150	150	279	279	291	301	127	135	231	251	180	186	234	234	121	121	136	136	101	105	101	111	116	116	173	177	163	169	128	130	127	129	165	169	121	121	220	231	149	152
6648	1984	Big Razorback	19	5	7	0.157788	1	0	0	150	150	279	281	287	291	127	127	241	251	180	196	230	232	121	121	134	134	103	103	103	105	114	126	175	179	163	169	128	128	125	133	163	165	121	121	214	216	152	152
6649	1984	Big Razorback	19	12	6	0.18754	1	0	0	152	154	279	280	291	301	127	135	235	241	186	186	220	234	121	131	136	136	103	105	101	117	114	116	169	173	169	173	130	130	127	133	165	165	127	127	214	223	149	152
6701	1984	Tent Is	19	8	9	0.14341	1	0	0	152	152	279	279	293	299	127	127	223	241	180	188	226	232	121	143	128	136	101	101	107	111	118	120	169	176	161	169	136	146	133	148	163	165	125	127	219	226	149	152
6996	1985	Turks Head	19	9	9	0.149811	0	1	0	152	152	279	280	301	305	127	129	231	251	186	186	234	236	131	135	134	134	103	103	113	119	128	128	176	178	169	171	128	130	127	132	165	165	121	121	214	214	149	152
7044	1985	Turks Head	16	7	8	0.156567	0	1	0	150	152	278	279	289	295	127	127	223	239	180	186	232	234	121	121	134	136	103	105	103	105	116	120	169	180	161	163	128	128	125	133	159	165	121	127	219	230	152	152
7062	1985	Turks Head	19	10	6	0.187202	0	1	0	150	152	279	279	293	299	127	129	225	235	186	186	234	234	131	159	128	134	103	105	101	117	114	120	169	185	171	171	128	130	133	139	163	165	121	121	214	216	147	152
7088	1985	Turk-Tryggve	17	8	6	0.16975	0	1	0	152	154	278	278	295	301	127	127	225	241	180	188	220	232	121	127	134	134	97	101	109	117	114	128	176	181	163	171	128	130	131	148	165	169	121	127	214	219	152	152
7121	1985	Turks Head	19	11	6	0.175846	0	1	0	132	150	280	280	295	297	127	127	225	235	184	186	234	234	121	123	128	136	101	107	103	113	120	132	173	187	171	173	128	130	129	135	159	163	131	131	216	221	149	149
7274	1985	Tent Is	19	9	10	0.156945	1	0	0	132	152	279	280	289	297	127	127	223	225	180	182	232	234	121	121	128	134	101	105	115	115	118	126	168	177	171	173	130	130	133	133	165	165	121	127	214	223	149	152
7276	1985	Tent Is	15	7	8	0.166114	1	0	0	150	152	280	280	291	299	127	129	229	237	186	186	216	236	121	121	136	136	103	103	105	111	126	130	175	181	171	171	124	128	127	137	163	165	121	127	214	214	149	152
7286	1985	Tent Is	12	3	8	0.11365	1	0	0	132	156	279	281	289	297	127	127	223	237	180	186	228	234	121	127	130	134	101	105	113	113	116	118	175	177	163	163	130	130	127	133	163	167	121	131	214	223	149	152
7307	1985	Turks Head	19	1	13	0	0	1	0	148	150	279	280	293	301	127	127	237	239	182	186	234	234	121	121	134	134	99	103	103	103	120	128	175	175	169	173	128	136	125	148	159	165	121	133	221	223	152	152
7444	1986	Hutton Cliffs	19	10	7	0.188736	0	0	1	132	152	280	281	293	301	127	127	233	233	186	186	230	234	121	121	134	136	101	103	111	113	120	124	177	177	169	173	128	140	133	133	159	159	121	125	214	219	149	152
7459	1986	Turtle Rock	19	9	7	0.167585	0	0	1	152	152	279	279	295	299	127	127	225	239	180	182	224	236	121	121	134	136	103	103	103	115	118	120	175	175	163	165	128	128	133	135	165	165	121	121	214	223	149	152
7474	1986	Big Razorback	19	10	7	0.17577	1	0	0	132	152	280	281	293	295	127	127	229	237	180	186	216	226	121	135	134	134	101	101	105	113	118	136	175	175	165	169	130	134	137	139	159	165	127	129	221	223	152	152
7478	1986	Big Razorback	19	9	6	0.188334	1	0	0	132	150	279	281	293	293	127	135	227	235	184	186	224	226	135	159	134	134	101	101	105	117	126	126	171	177	161	173	128	130	133	137	163	165	121	131	214	219	149	152
7483	1986	Big Razorback	17	6	9	0.136083	1	0	0	150	152	279	280	295	299	127	127	225	235	184	186	224	234	121	121	128	136	101	103	101	111	126	126	173	177	161	169	124	128	127	133	159	163	121	127	219	230	149	152
7499	1986	Inacessable Is	19	7	9	0.143383	1	0	0	150	152	280	281	295	303	127	127	235	253	186	188	232	234	123	135	134	136	101	105	113	117	118	126	173	173	169	169	124	128	135	139	163	165	121	121	214	217	149	152
7500	1986	Tent Is	15	5	8	0.138745	1	0	0	144	152	279	280	295	297	127	127	225	241	180	186	234	234	121	121	128	134	97	101	115	117	122	128	173	185	169	171	124	124	133	174	165	165	121	121	214	219	152	152
7589	1986	Turks Head	19	6	11	0.119451	0	1	0	132	152	279	281	291	297	127	129	235	241	180	186	232	234	121	121	134	134	103	103	117	117	116	124	171	175	163	173	124	128	132	133	159	165	121	121	221	221	147	149
7593	1986	Turks Head	16	7	8	0.164113	0	1	0	138	150	279	280	293	299	127	127	231	237	180	186	228	234	121	133	134	138	99	103	103	117	124	124	171	171	161	163	128	128	127	133	163	165	121	121	223	230	149	152
7595	1986	Turks Head	19	11	6	0.192532	0	1	0	150	152	280	280	291	295	127	129	235	237	180	186	232	234	121	133	134	136	101	103	111	113	120	124	175	175	171	171	130	138	133	133	169	169	121	121	221	223	149	152
7627	1986	Turtle Rock	19	4	8	0.126027	0	0	1	150	152	279	280	291	291	127	127	237	237	186	186	232	234	121	121	134	134	103	105	111	113	114	120	175	179	169	175	128	136	127	133	165	165	127	127	214	219	152	152
7674	1986	Tent Is	19	8	8	0.155472	1	0	0	150	152	279	280	295	297	127	127	229	235	186	192	232	234	121	131	128	134	103	105	113	115	124	126	175	177	171	173	130	136	127	137	165	165	121	121	221	225	152	152
7675	1986	Tent Is	10	2	6	0.0866434	1	0	0	150	156	279	279	291	303	127	127	223	231	180	186	224	234	121	137	128	134	101	103	113	115	116	130	173	175	163	173	126	128	125	133	163	171	121	129	214	223	147	152
7698	1986	Turks Head	17	6	7	0.162887	0	1	0	152	152	279	280	299	301	127	129	225	235	182	186	234	236	121	121	134	136	103	105	101	113	114	124	177	181	169	171	126	128	139	139	163	169	125	127	216	216	147	152
7699	1986	Turks Head	19	9	7	0.171957	0	1	0	132	132	279	279	293	293	127	127	233	237	182	186	230	234	121	127	134	134	101	105	103	105	128	132	169	179	163	171	128	130	133	133	171	171	106	121	214	219	149	149
7717	1986	Turks Head	16	10	5	0.213202	0	1	0	150	152	278	280	291	293	127	127	237	241	176	180	232	234	121	133	134	134	103	103	117	117	122	126	169	177	169	171	126	128	133	137	165	171	121	121	216	219	149	152
7721	1986	Turks Head	19	8	7	0.164708	0	1	0	132	154	280	281	297	297	127	127	223	237	180	182	226	234	121	133	128	134	101	103	101	111	116	132	173	176	165	169	128	130	133	139	163	165	121	125	221	223	149	149
7750	1986	Turks Head	19	8	8	0.16151	0	1	0	132	148	279	280	291	295	127	127	231	237	180	180	232	232	121	121	136	136	101	103	111	113	116	122	173	177	169	169	134	134	133	137	165	167	121	121	214	219	152	152
7765	1986	Turks Head	19	2	11	0.0462098	0	1	0	150	152	279	279	289	295	127	127	237	241	178	186	228	232	121	121	134	136	101	101	103	103	126	130	177	177	165	165	124	136	131	148	165	169	121	121	219	221	149	152
7950	1987	Big Razorback	19	8	8	0.163093	1	0	0	132	148	279	279	295	299	127	129	225	239	176	180	230	236	121	121	134	136	97	103	113	121	118	120	175	175	165	169	124	130	137	148	163	165	121	127	214	214	149	152
7957	1987	Big Razorback	19	11	7	0.188406	1	0	0	150	150	279	279	295	299	127	129	225	241	176	186	228	230	121	137	134	138	101	103	113	117	124	130	171	178	163	171	124	130	129	132	165	165	121	121	214	216	152	152
7969	1987	Big Razorback	19	7	8	0.149685	1	0	0	150	152	279	283	295	299	127	127	235	237	184	188	228	228	121	127	134	136	101	101	105	115	126	128	175	178	163	169	128	130	127	129	159	171	121	121	219	223	152	152
7984	1987	Hutton Cliffs	19	10	7	0.187202	0	0	1	152	154	279	280	297	303	127	127	225	231	180	186	234	234	121	123	134	136	103	103	113	113	120	126	175	177	171	171	128	130	131	133	159	165	122	127	214	219	152	152
7999	1987	Turks Head	19	11	7	0.177026	0	1	0	132	152	279	281	293	301	127	127	223	241	180	180	234	234	121	121	136	138	101	103	117	117	116	118	173	175	171	171	130	136	133	133	165	167	121	127	219	219	147	152
8098	1987	Turtle Rock	19	9	7	0.19199	0	0	1	152	152	280	280	293	297	127	127	223	231	182	182	234	234	121	169	128	136	101	103	109	113	112	128	167	175	161	171	128	130	131	148	159	165	121	121	219	219	152	152
8128	1987	Turks Head	17	5	7	0.136393	0	1	0	150	150	279	279	289	295	127	127	225	235	186	186	232	234	121	121	128	134	103	105	103	109	114	116	169	177	171	171	130	130	129	133	167	169	127	133	214	223	149	152
8140	1987	Hutton Cliffs	19	8	7	0.176974	0	0	1	150	150	279	280	279	295	127	129	225	253	186	190	216	230	123	131	136	136	101	103	103	113	116	126	177	177	163	165	128	128	133	148	165	165	121	121	214	216	152	152
8157	1987	Hutton Cliffs	10	1	10	0	0	0	1	132	150	279	280	295	295	135	135	229	231	182	204	232	238	121	121	128	136	101	105	111	111	120	124	169	177	165	165	128	130	133	135	165	167	121	131	214	219	149	152
8176	1987	Turks Head	19	5	10	0.121927	0	1	0	132	152	279	281	293	295	127	127	225	239	176	186	228	234	121	121	134	134	99	101	115	117	116	116	169	175	165	171	128	130	125	131	159	171	121	121	219	221	149	152
8197	1987	Turks Head	16	4	9	0.115525	0	1	0	150	154	281	281	293	297	127	127	225	243	180	186	226	228	121	121	134	136	103	105	101	107	120	132	171	179	169	171	128	128	133	139	165	171	121	125	219	219	149	152
8236	1987	North Base	19	6	8	0.149313	0	1	0	150	152	279	279	299	299	127	127	235	235	180	186	234	236	121	121	128	134	97	105	115	115	120	126	177	177	163	171	124	128	127	131	159	165	121	131	219	219	147	152
8250	1987	North Base	19	11	6	0.199825	0	1	0	132	150	280	280	291	293	127	127	237	241	180	186	236	236	127	143	134	134	103	107	113	117	116	132	169	171	169	171	128	130	131	133	165	167	106	131	228	228	149	152
8356	1988	Big Razorback	19	5	9	0.116626	1	0	0	148	150	279	279	293	297	127	127	231	237	180	188	224	234	121	129	134	134	101	103	107	107	116	120	175	177	161	163	128	136	127	131	165	167	121	129	216	219	149	152
8393	1988	Trygve Pt	19	7	9	0.141889	0	1	0	132	156	278	279	297	299	127	135	231	235	180	186	232	232	119	121	134	134	103	107	111	113	114	130	174	177	163	169	128	134	127	129	165	171	121	121	214	219	152	152
8403	1988	Trygve Pt	19	9	8	0.164792	0	1	0	150	152	280	280	301	303	127	135	229	235	180	186	224	228	127	127	134	134	103	103	115	117	122	124	176	178	163	169	126	130	135	135	159	165	121	127	217	219	152	152
8414	1988	Turks Head	19	6	7	0.134382	0	1	0	152	152	279	281	295	301	127	127	231	237	180	186	216	224	123	123	128	136	101	103	103	119	114	124	173	175	171	171	128	128	131	133	163	165	121	127	223	223	147	152
8415	1988	Turks Head	19	6	8	0.134382	0	1	0	150	152	280	281	297	303	127	135	223	237	180	180	232	234	121	121	130	134	101	101	103	103	116	126	177	177	165	171	128	134	125	135	165	171	121	121	214	214	149	152
8483	1988	Turks Head	14	7	6	0.181618	0	1	0	150	150	279	280	295	297	127	135	223	227	180	186	230	234	121	159	134	134	101	101	107	117	118	126	172	177	165	171	128	128	133	137	163	165	131	133	214	219	149	152
8494	1988	Turks Head	18	11	6	0.18707	0	1	0	150	152	280	281	289	305	127	135	233	243	180	182	228	236	121	123	134	134	101	101	105	111	114	124	175	177	169	173	124	128	133	135	165	165	121	131	221	221	149	149
8508	1988	Turks Head	19	6	9	0.131104	0	1	0	152	152	279	280	295	305	127	127	237	239	180	188	224	232	121	129	134	136	103	103	111	113	124	126	177	181	171	177	124	136	129	133	163	165	121	121	226	226	149	149
8511	1988	Turks Head	19	10	7	0.171835	0	1	0	152	152	279	280	293	295	127	135	225	233	180	184	234	234	121	121	128	136	101	103	111	111	118	126	175	176	169	171	128	136	133	148	159	165	121	125	219	223	147	147
8512	1988	Turks Head	11	3	8	0.11365	0	1	0	148	154	279	280	297	301	127	127	231	243	186	188	228	234	121	121	136	136	103	103	111	117	118	124	177	179	161	171	130	136	127	133	165	165	121	129	219	219	147	152
8691	1988	Turtle Rock	19	8	7	0.164708	0	0	1	132	154	280	280	297	299	127	135	233	241	184	186	234	234	121	133	128	134	101	105	105	123	118	126	177	179	169	171	128	130	127	148	165	169	121	122	219	219	149	152
8740	1988	Turks Head	19	9	7	0.176563	0	1	0	152	152	280	283	295	299	127	127	231	239	180	180	232	236	121	121	134	138	101	103	109	113	124	134	175	180	169	173	128	134	127	133	159	159	106	121	219	221	149	149
8746	1988	North Base	19	10	7	0.170562	0	1	0	132	152	279	280	289	293	127	127	225	241	180	184	230	232	121	121	134	134	101	105	103	113	118	118	177	185	163	169	130	134	129	135	165	171	121	121	219	221	152	152
8799	1989	Big Razorback	17	8	8	0.168036	1	0	0	132	154	279	280	279	301	127	127	225	241	186	192	224	238	121	129	134	136	103	107	109	113	118	124	177	179	163	163	128	128	133	137	165	171	129	133	219	223	147	152
8827	1989	Big Razorback	19	11	6	0.193947	1	0	0	152	152	279	280	289	295	127	127	223	239	180	186	234	236	127	129	134	136	101	103	107	107	116	118	176	181	165	169	128	136	133	133	165	165	121	121	214	219	152	152
8833	1989	Hutton Cliffs	7	2	6	0.106638	0	0	1	152	154	279	279	293	295	127	127	225	253	186	186	232	236	127	133	128	136	101	105	113	113	120	132	169	169	165	171	124	130	131	139	159	169	121	121	214	228	152	152
8868	1989	Hutton-Turtle Rock	18	11	6	0.20934	0	0	1	150	150	279	280	293	295	127	127	235	241	180	186	224	234	121	121	134	136	97	101	111	113	126	126	173	176	165	171	128	128	127	132	165	165	127	127	214	216	147	152
8922	1989	Turks Head	14	7	7	0.179229	0	1	0	152	152	279	280	291	301	127	135	225	231	186	186	216	230	121	123	136	138	103	103	113	113	118	128	177	181	163	171	126	128	133	154	159	165	121	121	214	219	149	152
8924	1989	Turks Head	11	4	8	0.145926	0	1	0	132	150	278	279	291	293	127	127	225	239	176	182	224	230	121	121	136	142	103	103	111	113	120	126	175	177	163	171	128	134	131	132	163	165	122	133	214	216	149	152
9028	1989	Big Razorback	19	8	8	0.16975	1	0	0	152	156	279	279	291	295	127	127	237	237	180	200	234	234	121	121	134	134	103	105	103	117	122	124	175	177	169	171	124	128	131	135	163	165	122	133	221	223	152	152
9029	1989	Big Razorback	19	7	9	0.141889	1	0	0	132	152	279	279	291	295	127	127	231	239	176	186	225	236	119	135	134	134	103	103	103	117	118	130	177	177	163	169	128	134	127	148	165	171	121	121	214	216	147	149
9059	1989	Tent Is	19	7	6	0.160251	1	0	0	132	152	279	280	293	299	127	127	225	225	186	188	216	230	121	121	128	134	103	103	101	117	116	120	167	175	163	171	126	128	131	137	159	165	121	127	219	221	149	152
9068	1989	Turks Head	19	12	6	0.197476	0	1	0	152	152	278	278	295	303	127	127	237	241	180	180	216	220	121	155	134	136	101	101	99	103	128	130	173	181	171	171	128	128	133	148	159	171	121	127	214	214	152	152
9071	1989	Turks Head	16	8	9	0.166355	0	1	0	150	152	279	281	291	297	127	127	239	241	186	186	234	236	121	121	128	136	101	103	113	113	116	126	175	178	171	173	126	128	131	135	165	165	127	131	214	214	149	152
9087	1989	Turks Head	15	6	7	0.167977	0	1	0	154	154	279	280	291	295	127	127	225	231	180	186	232	236	121	121	134	134	97	105	117	117	122	126	175	176	163	171	128	128	131	137	165	165	121	121	216	216	149	152
9089	1989	Turks Head	19	5	10	0.110235	0	1	0	150	152	278	280	295	299	127	127	233	241	180	180	224	234	121	121	128	134	101	103	101	103	122	128	177	177	163	171	124	130	131	131	159	163	121	127	214	219	152	152
9107	1989	Hutton Cliffs	9	3	6	0.149811	0	0	1	148	152	280	280	291	303	127	127	237	239	180	186	234	236	121	121	134	136	103	103	101	109	116	120	175	177	163	169	128	130	133	133	159	165	106	127	214	221	149	152
9134	1989	Tent Is	19	11	7	0.196842	1	0	0	150	150	279	280	293	297	127	127	233	237	180	186	234	236	121	127	134	134	97	103	111	113	116	116	177	177	163	171	134	140	133	135	159	163	121	121	226	226	149	152
9273	1990	Big Razorback	8	2	7	0.0924196	1	0	0	150	152	279	280	291	297	127	127	225	231	184	188	224	236	121	121	134	136	101	101	113	115	116	130	173	177	161	171	128	128	125	135	163	165	121	127	214	214	152	152
9282	1990	Big Razorback	19	3	8	0.0845086	1	0	0	152	158	280	280	297	299	127	127	233	237	186	186	224	226	121	121	128	134	101	105	107	113	124	126	177	179	165	169	128	134	137	148	159	163	121	127	220	220	149	152
9303	1990	Turks Head	17	10	6	0.196802	0	1	0	150	152	279	281	291	293	127	127	225	235	186	188	228	234	121	121	130	134	101	101	115	119	118	118	171	177	163	165	126	130	129	133	165	165	121	127	214	219	152	152
9308	1990	Turks Head	19	8	9	0.151232	0	1	0	132	152	279	280	295	299	127	127	225	235	180	186	230	234	121	131	136	136	103	103	111	111	118	122	178	181	171	171	124	128	132	135	171	171	121	133	214	214	152	152
9330	1990	Turks Head	19	7	7	0.13759	0	1	0	152	156	279	279	299	299	127	127	235	253	186	186	234	240	119	121	134	134	97	103	103	115	120	130	173	179	171	171	124	126	127	137	165	171	121	135	219	219	149	152
9365	1990	Turk-North Base	19	11	8	0.178222	0	1	0	132	158	278	280	297	299	127	127	231	237	184	186	232	234	121	121	134	136	101	103	109	115	118	118	177	177	173	175	124	128	137	137	165	165	121	121	214	214	147	152
9366	1990	Turk-North Base	19	7	8	0.133543	0	1	0	152	154	279	279	289	293	127	135	225	231	180	192	230	234	121	127	134	134	103	103	103	117	114	116	171	177	161	165	128	136	133	133	165	165	121	121	219	221	152	152
9383	1990	North Base	11	4	7	0.154033	0	1	0	150	152	279	280	289	293	127	127	231	233	180	186	228	230	121	135	134	136	103	103	101	103	116	120	175	181	171	173	124	128	131	133	165	169	121	121	214	219	152	152
9398	1990	Hutton Cliffs	17	4	7	0.104626	0	0	1	148	152	278	279	293	297	127	127	235	237	180	184	220	236	121	121	130	136	101	103	115	117	116	120	175	178	165	165	124	128	132	133	163	165	121	127	214	219	149	152
9400	1990	Hutton Cliffs	16	6	6	0.182213	0	0	1	132	152	280	281	291	297	127	127	235	237	186	188	232	234	133	135	134	134	103	103	101	101	114	124	173	177	169	171	128	130	129	133	165	165	121	121	216	216	149	152
9432	1990	Hutton Cliffs	19	3	9	0.0845086	0	0	1	150	152	279	280	293	301	127	127	225	231	180	184	234	234	121	123	134	138	101	103	109	117	116	134	175	178	171	171	128	130	133	139	165	165	106	121	214	221	152	152
9453	1990	Turtle Rock	19	12	6	0.193629	0	0	1	152	154	279	281	291	293	127	135	235	241	186	188	228	230	121	131	136	136	101	101	111	115	116	116	175	177	163	169	128	128	131	135	165	165	122	133	216	219	149	152
9468	1990	Hutton Cliffs	19	7	7	0.162159	0	0	1	132	150	279	279	291	301	127	129	241	241	186	186	232	234	121	123	134	134	101	103	117	117	118	126	175	175	171	173	124	128	131	139	165	165	117	121	221	221	149	152
9470	1990	Hutton Cliffs	19	6	7	0.137828	0	0	1	150	150	279	280	291	301	127	127	235	235	180	186	220	230	121	121	134	136	101	103	101	117	116	118	176	181	171	171	124	136	133	148	159	165	121	121	214	219	147	152
9519	1990	Turtle Rock	19	12	6	0.211481	0	0	1	152	152	279	279	289	293	127	127	237	239	180	186	224	234	121	145	134	136	103	105	103	115	118	118	169	177	163	173	128	136	127	135	173	173	121	121	214	219	149	152
9578	1990	Hutton Cliffs	19	6	8	0.136083	0	0	1	150	152	279	279	293	293	127	127	223	235	180	180	230	238	121	121	136	136	103	103	109	111	118	122	171	178	169	173	128	130	125	135	165	165	121	121	214	214	149	152
9583	1990	Hutton Cliffs	14	5	7	0.164228	0	0	1	150	150	279	280	291	297	127	127	225	241	180	180	230	230	121	121	136	138	101	103	109	109	118	124	169	175	173	175	124	128	125	125	165	165	121	121	219	223	152	152
9633	1990	Hutton Cliffs	13	6	7	0.182213	0	0	1	132	152	279	279	291	301	127	127	225	233	180	186	234	234	121	121	134	134	101	105	109	109	122	128	175	175	165	173	128	134	127	135	159	167	121	121	216	219	147	152
9647	1990	Turtle Rock	19	6	8	0.143341	0	0	1	140	144	279	279	293	295	129	135	231	235	180	180	234	236	121	127	134	134	103	103	101	111	116	126	177	179	161	169	130	138	137	139	165	171	121	121	219	219	149	152
9654	1991	Big Razorback	11	5	6	0.20118	1	0	0	150	150	279	280	299	305	127	135	229	239	176	186	224	230	131	137	134	134	103	105	113	115	120	136	167	169	163	171	128	128	127	139	165	165	129	133	214	219	149	152
9655	1991	Big Razorback	17	7	7	0.162159	1	0	0	150	152	278	279	297	303	127	127	225	225	180	184	230	234	121	121	128	134	105	105	109	117	120	126	175	179	165	173	128	128	133	139	163	169	121	131	214	219	149	152
9682	1991	Hutton Cliffs	14	6	7	0.182213	0	0	1	150	152	279	279	293	297	127	135	225	241	188	188	228	234	127	133	134	134	101	103	111	111	116	126	177	177	171	171	124	128	127	139	165	165	121	122	214	219	149	152
9737	1991	Turtle Rock	19	9	8	0.160773	0	0	1	152	152	279	279	295	297	127	127	233	241	182	186	216	234	121	121	134	136	103	105	111	111	116	118	171	175	171	171	124	128	125	133	165	165	121	121	214	219	149	152
9777	1991	Hutton Cliffs	19	7	9	0.151349	0	0	1	132	152	279	280	299	303	127	127	225	235	180	186	228	236	121	121	136	136	103	103	111	111	124	126	171	173	169	173	126	130	127	137	159	167	121	121	214	223	152	152
9789	1991	Turtle Rock	19	11	7	0.179434	0	0	1	150	150	279	280	291	301	127	135	229	241	186	186	234	236	121	133	128	128	101	105	103	117	120	122	169	175	171	171	124	124	131	133	165	165	121	127	214	219	149	152
9792	1991	Big Razorback	15	7	6	0.200314	1	0	0	152	154	279	279	291	293	127	135	235	239	176	180	216	236	121	135	128	136	101	105	117	123	116	118	176	177	161	163	126	130	125	131	165	171	121	133	214	214	147	149
9808	1991	Turks Head	19	9	7	0.169017	0	1	0	148	152	280	280	291	297	127	129	233	233	180	186	216	230	121	121	134	136	101	103	111	117	120	128	173	175	169	171	128	130	135	139	165	167	121	127	217	217	149	152
9810	1991	Turks Head	11	5	6	0.196273	0	1	0	150	152	280	281	301	301	127	127	235	243	180	186	220	234	121	121	134	138	101	103	103	111	112	116	171	175	169	169	128	128	133	139	165	167	121	127	216	223	152	152
9814	1991	Turks Head	19	7	8	0.156567	0	1	0	150	150	279	280	295	297	127	127	231	235	186	186	224	234	121	159	134	134	103	105	111	111	120	120	179	185	169	173	128	136	125	133	165	167	127	133	214	219	152	152
9837	1991	Big Razorback	7	2	6	0.106638	1	0	0	150	152	279	280	287	299	127	127	231	235	186	186	234	236	121	121	128	138	101	103	115	117	116	118	173	176	171	171	128	134	129	132	165	167	121	133	214	230	147	152
9843	1991	Big Razorback	19	7	8	0.166114	1	0	0	150	152	279	279	291	295	127	127	237	241	180	180	224	236	121	135	136	136	101	105	109	115	118	128	169	178	165	169	128	134	127	127	165	165	121	121	223	223	149	149
9870	1991	Hutton Cliffs	13	4	9	0.123226	0	0	1	152	152	279	280	293	297	127	127	233	235	180	184	232	238	121	127	136	138	97	101	109	111	118	118	177	178	165	171	124	128	127	148	165	165	121	121	219	223	152	152
9871	1991	Big Razorback	13	5	6	0.16765	1	0	0	152	152	278	279	293	295	127	127	235	235	180	182	232	234	121	121	134	134	103	103	103	121	116	124	157	171	163	171	124	128	125	132	165	169	127	127	214	216	152	152
9872	1991	Turks Head	19	10	7	0.173127	0	1	0	132	154	278	280	279	287	127	127	237	243	182	198	230	234	121	121	134	136	101	103	115	117	118	126	169	173	163	163	128	128	125	131	165	165	125	131	214	221	152	152
9890	1991	Turks Head	13	6	7	0.185354	0	1	0	132	152	278	280	293	295	127	129	235	241	180	186	224	230	121	121	134	136	103	107	115	115	116	130	177	177	163	169	128	136	125	148	165	171	121	121	214	216	149	152
9897	1991	Tent Is	19	8	9	0.147217	1	0	0	150	152	279	280	297	299	127	127	237	239	180	180	228	228	121	129	134	134	101	103	103	105	116	118	173	175	163	171	130	130	125	131	165	165	121	121	223	230	152	152
9912	1991	Inacessable Is	19	5	9	0.105884	1	0	0	132	150	280	283	291	301	127	127	231	241	180	186	232	234	121	121	134	138	97	103	103	115	116	118	173	174	165	169	128	136	131	139	165	165	127	131	219	219	152	152
9926	1991	Hutton Cliffs	19	11	5	0.206069	0	0	1	150	150	279	279	299	301	127	135	243	243	180	182	234	234	121	121	128	136	101	103	113	115	118	124	171	177	171	171	124	128	129	180	163	163	121	127	214	216	149	152
9943	1991	Turtle Rock	19	12	6	0.193629	0	0	1	150	150	279	280	295	297	127	135	225	237	180	180	230	236	121	129	134	134	101	107	111	117	116	118	173	173	165	169	130	130	133	148	165	165	121	131	214	219	152	152
9951	1991	Hutton Cliffs	19	8	7	0.159957	0	0	1	132	152	279	279	293	295	127	135	225	235	180	186	232	234	121	123	128	136	101	103	97	103	128	134	175	181	169	169	128	128	125	133	171	173	131	133	216	221	149	152
10011	1991	North Base	19	8	7	0.175111	0	1	0	132	152	279	280	293	301	127	127	225	235	180	186	232	234	121	125	134	136	101	103	113	113	116	118	173	185	163	169	128	134	131	133	165	165	121	121	219	223	149	152
10013	1991	North Base	16	4	8	0.126027	0	1	0	150	152	280	281	295	299	127	127	225	235	184	186	230	236	121	121	128	134	103	105	103	105	116	126	167	173	161	171	128	130	133	133	165	171	121	121	214	214	152	152
10016	1991	North Base	18	11	6	0.207692	0	1	0	150	150	279	280	293	299	127	127	233	233	180	180	234	236	121	123	134	134	101	105	111	115	126	136	175	177	171	171	128	128	129	131	165	169	121	131	214	219	147	149
10040	1991	South Base	14	7	6	0.197411	0	0	1	132	148	278	279	287	295	127	135	231	235	186	188	228	234	121	129	128	134	101	103	99	111	128	128	169	175	163	171	124	128	127	133	165	171	121	127	219	219	152	152
10059	1991	Turks Head	17	9	7	0.186557	0	1	0	154	156	279	281	297	301	127	127	233	237	180	180	234	238	121	123	134	134	101	105	113	115	116	118	176	180	165	171	128	128	133	139	165	165	122	127	214	219	147	149
10067	1991	North Base	19	10	7	0.178495	0	1	0	150	152	278	279	279	291	127	135	231	237	180	184	234	236	121	121	128	136	101	103	101	101	114	126	178	181	161	171	136	136	133	133	163	167	121	127	214	223	149	152
10104	1992	Hutton Cliffs	17	6	8	0.139618	0	0	1	148	152	279	280	293	299	127	127	225	235	180	186	228	234	121	121	134	136	101	101	103	113	118	120	171	177	165	171	126	130	132	139	159	165	121	127	219	223	149	152
10129	1992	North Base	17	10	6	0.203769	0	1	0	152	152	279	279	291	301	127	135	231	233	180	186	234	236	121	137	134	136	101	101	103	105	116	120	175	181	171	173	126	130	133	133	163	165	117	127	214	219	149	152
10130	1992	North Base	19	8	8	0.147217	0	1	0	150	152	278	279	291	291	127	127	233	237	186	186	224	236	121	131	134	134	103	105	115	115	128	130	173	185	171	175	126	128	131	137	165	169	121	121	214	214	149	153
10137	1992	Hutton Cliffs	15	9	7	0.199748	0	0	1	152	152	281	281	293	293	127	135	225	241	186	186	228	230	121	121	136	142	101	103	111	119	116	124	173	175	161	173	128	130	127	131	163	167	121	121	219	219	149	152
10143	1992	Hutton Cliffs	19	8	7	0.148532	0	0	1	150	152	279	280	295	297	127	127	237	241	180	186	224	224	121	121	134	138	101	103	101	101	116	136	177	177	171	173	128	136	133	133	171	173	121	133	219	221	149	152
10219	1992	Turks Head	19	9	8	0.169017	0	1	0	150	152	279	279	295	299	127	135	223	231	186	188	228	236	121	121	136	136	101	103	103	113	116	116	173	179	171	171	128	128	131	178	165	165	121	121	221	221	149	152
10226	1992	North Base	19	6	8	0.134382	0	1	0	150	150	279	280	291	295	127	129	231	243	180	186	228	228	121	123	134	136	101	101	103	109	116	126	169	181	169	171	128	134	131	131	163	165	121	121	221	223	152	152
10248	1992	Hutton Cliffs	19	11	7	0.189761	0	0	1	150	152	279	281	289	299	127	127	235	253	186	186	216	238	121	121	134	136	97	101	111	115	118	122	174	175	171	171	130	134	133	137	165	169	121	135	219	223	149	152
10274	1992	Hutton Cliffs	19	7	6	0.149685	0	0	1	132	150	280	280	297	301	127	127	233	237	184	188	228	228	121	121	134	136	101	103	101	117	120	120	173	176	163	169	124	134	125	135	159	165	129	131	221	221	149	152
10280	1992	Big Razorback	14	5	6	0.157788	1	0	0	152	152	278	279	295	299	129	135	233	237	176	180	230	230	121	135	134	136	103	103	105	121	116	118	171	175	165	171	126	128	133	133	163	165	121	121	214	223	152	152
10290	1992	Turk-North Base	16	5	10	0.125737	0	1	0	152	156	279	280	295	299	127	127	241	241	188	188	220	230	135	143	134	134	101	105	111	113	118	128	177	177	165	171	124	130	127	132	163	165	125	131	219	230	152	152
10326	1992	Hutton Cliffs	11	4	6	0.173287	0	0	1	150	152	279	280	291	293	127	127	223	235	182	186	226	230	121	135	128	134	103	103	101	109	116	126	171	177	171	173	126	136	132	137	169	171	121	131	214	216	147	149
10394	1992	Turks Head	19	3	14	0.0646243	0	1	0	150	150	278	279	291	303	127	135	231	241	186	188	232	234	121	133	134	138	101	101	113	115	118	118	175	177	163	165	128	128	127	133	165	165	121	121	214	219	149	152
10407	1992	Turks Head	15	7	6	0.197411	0	1	0	150	156	279	281	291	295	127	135	233	235	180	180	230	234	121	139	134	136	103	105	111	117	122	126	175	175	171	171	124	128	127	135	163	165	121	133	214	223	149	152
[truncated: 18 more columns]
