# Supplementary material for: Evidence of an Absence of Inbreeding Depression in a Wild Population of Weddell Seals (Leptonychotes weddellii)
Source: Entropy (Basel). 2023 Feb 22;25(3):403. doi: 10.3390/e25030403 (PMC10047074; doi:10.3390/e25030403)
Supplement: Supplementary file 1 [file entropy-25-00403-s001.zip › entropy-2158910-supplementary/entropy-2158910-supplementary/PowellEtAlSupplementalModelFile.txt]

### WinBUGS 1.4.3 model for estiamting inbreeding coefficient ###

f.est <- function(){
	for (i in 1:n) {
		for (j in 1:L) {
			x.final[j, i] <- (1 - y[j, i]) * x[j, i]
			x[j, i] ~ dbern(P2[j, i])
			P[j, i] <- (1 - y[j, i]) * (1 - ((1 - F[i]) * p[lower[j] + w[(j + (j-1)), i] - 1])/((1 - F[i]) * p[lower[j] + w[(j + (j-1)), i] - 1] + F[i]))
			P2[j, i] <- max(0.00001, min(0.99999, P[j, i]))
		}
		X[i] <- sum(x.final[, i]) + 1 
		XY[i] <- L - sum(x.final[, i]) + 1 
		F[i] ~ dbeta(X[i], XY[i])
	}
	for (l in 1:L) {
		for (m in 1:alleles[l]) {
			for (o in 1:n) {
				t[l, m, o] <- abs(equals(x.final[l, o], 1) - equals(w[(l + (l-1)), o], m)) * equals(w[(l + (l-1)), o], m) + equals(w[(2*l), o], m)
			}
			Z[lower[l] + m - 1] <- 1 + sum(t[l, m, ])
			delta[lower[l] + m - 1] ~ dgamma(Z[(lower[l] + m - 1)], 1)
		}
	}
	for(k in 1:M) {						
		p[k] <- delta[k]/sum(delta[lower[loci[k]]:upper[loci[k]]])
	}
}

# Estimating individual lifetime reproductive success
life.table.data <- pups
age.pup.real <- matrix(0, nrow = 154, ncol = 20)
for(i in 1:154) {
	for(j in 2:14) {
		age.pup.real[i, ifelse(pup.interval.data[speno.c[i], j] > 0, pup.interval.data[speno.c[i], j], 1)] <- 1
		}
	}
age.pup.real[, 1] <- rep(0, 154)
r.i.real <- vector(length = 154)
life.table.real <- matrix(NA, nrow = 20, ncol = 2)
leslie.real <- matrix(0, nrow = 20, ncol = 20)
survival.real <- vector(length = 20)
reproduction.real <- vector(length = 20)
for (i in 1:154) {
	survival.real <- c(rep(1, life.table.data[i, 4] + 1), rep(0, 20 - (life.table.data[i, 4] + 1)))
	reproduction.real <- age.pup.real[i, ]
	life.table.real[, 1] <- survival.real
	life.table.real[, 2] <- reproduction.real
	life.table.real[is.na(life.table.real)] <- 0
	for (h in 1:19) {
		leslie.real[1+h, h] <- ifelse(is.na(life.table.real[h+1, 1]/life.table.real[h, 1]) == FALSE, life.table.real[h+1, 1]/life.table.real[h, 1], 0)
		leslie.real[1, h] <- leslie.real[1+h, h]*life.table.real[h+1, 2]
		}
	r.i.real[i] <- log(eigen(leslie.real)$values[order(-Re(eigen(leslie.real)$values))][1])
	}

### WinBUGS 1.4.3 component models for estiamting number of parameters for regressions on lifetime reproductive success, age at death, age of maturity, and inter-pup interval ###
### Lifetime reproductive success models ###
# Full model (inbreeding, birth colony, interaction between inbreeding and birth colony)
TruncN.f.4 <- function(){
	for (i in 1:n) {
		zeros[i] <- 0
		e[i] <- sqrt(tau) * (0 - mu[i])
		u[i] <- sqrt(tau) * (0.3819509 - mu[i])
		lik[i] <- (1 - step(r.i[i] - 0.3819509)) * (((sqrt(tau) / (2 * pi)) * exp(-0.5 * tau * pow((r.i[i] - mu[i]), 2))) / (1 - phi(e[i]))) + step(r.i[i] - 0.3819509) * ((1 - phi(u[i])) / (1 - phi(e[i])))
		lambda[i] <- -log(lik[i]) + C
		zeros[i] ~ dpois(lambda[i])

		mu[i] <- beta[1] + beta[2] * F[i] + beta[3] * Bloc[i] + beta[4] * F[i] * Bloc[i]

		F[i] ~ dbeta(a[i], b[i])
		}

	pi <- 3.1415926535
	beta[1] ~ djl.dnorm.trunc(0, 0.0001, 0, 0.3819509)
	beta[2] ~ dnorm(0, 0.0001)
	beta[3] ~ dnorm(0, 0.0001)
	beta[4] ~ dnorm(0, 0.0001)

	xi ~ dnorm(0, tau.xi)
	tau.xi <- pow(0.013, -2)
	chi ~ dgamma(0.5, 0.5)
	sigma <- abs(xi)/sqrt(chi)
	tau <- pow(sigma, -2)
	C <- 10000
	}
	
# Inbreeding and birth colony
TruncN.f.3 <- function(){
	for (i in 1:n) {
		zeros[i] <- 0
		e[i] <- sqrt(tau) * (0 - mu[i])
		u[i] <- sqrt(tau) * (0.3819509 - mu[i])
		lik[i] <- (1 - step(r.i[i] - 0.3819509)) * (((sqrt(tau) / (2 * pi)) * exp(-0.5 * tau * pow((r.i[i] - mu[i]), 2))) / (1 - phi(e[i]))) + step(r.i[i] - 0.3819509) * ((1 - phi(u[i])) / (1 - phi(e[i])))
		lambda[i] <- -log(lik[i]) + C
		zeros[i] ~ dpois(lambda[i])

		mu[i] <- beta[1] + beta[2] * F[i] + beta[3] * Bloc[i]

		F[i] ~ dbeta(a[i], b[i])
		}

	pi <- 3.1415926535
	beta[1] ~ djl.dnorm.trunc(0, 0.0001, 0, 0.3819509)
	beta[2] ~ dnorm(0, 0.0001)
	beta[3] ~ dnorm(0, 0.0001)

	xi ~ dnorm(0, tau.xi)
	tau.xi <- pow(0.013, -2)
	chi ~ dgamma(0.5, 0.5)
	sigma <- abs(xi)/sqrt(chi)
	tau <- pow(sigma, -2)
	C <- 10000
	}

# Inbreeding
TruncN.f.2 <- function(){
	for (i in 1:n) {
		zeros[i] <- 0
		e[i] <- sqrt(tau) * (0 - mu[i])
		u[i] <- sqrt(tau) * (0.3819509 - mu[i])
		lik[i] <- (1 - step(r.i[i] - 0.3819509)) * (((sqrt(tau) / (2 * pi)) * exp(-0.5 * tau * pow((r.i[i] - mu[i]), 2))) / (1 - phi(e[i]))) + step(r.i[i] - 0.3819509) * ((1 - phi(u[i])) / (1 - phi(e[i])))
		lambda[i] <- -log(lik[i]) + C
		zeros[i] ~ dpois(lambda[i])

		mu[i] <- beta[1] + beta[2] * F[i]

		F[i] ~ dbeta(a[i], b[i])
		}

	pi <- 3.1415926535
	beta[1] ~ djl.dnorm.trunc(0, 0.0001, 0, 0.3819509)
	beta[2] ~ dnorm(0, 0.0001)

	xi ~ dnorm(0, tau.xi)
	tau.xi <- pow(0.013, -2)
	chi ~ dgamma(0.5, 0.5)
	sigma <- abs(xi)/sqrt(chi)
	tau <- pow(sigma, -2)
	C <- 10000
	}

# Intercept only
TruncN.f.1 <- function(){
	for (i in 1:n) {
		zeros[i] <- 0
		lik[i] <- (1 - step(r.i[i] - 0.3819509)) * (((sqrt(tau) / (2 * pi)) * exp(-0.5 * tau * pow((r.i[i] - mu), 2))) / (1 - phi(e))) + step(r.i[i] - 0.3819509) * ((1 - phi(u)) / (1 - phi(e)))
		lambda[i] <- -log(lik[i]) + C
		zeros[i] ~ dpois(lambda[i])
		}

	e <- sqrt(tau) * (0 - mu)
	u <- sqrt(tau) * (0.3819509 - mu)
	mu <- beta

	pi <- 3.1415926535
	beta ~ djl.dnorm.trunc(0, 0.0001, 0, 0.3819509)

	xi ~ dnorm(0, tau.xi)
	tau.xi <- pow(0.013, -2)
	chi ~ dgamma(0.5, 0.5)
	sigma <- abs(xi)/sqrt(chi)
	tau <- pow(sigma, -2)
	C <- 10000
	}

### Age at death models ###
# Full model (inbreeding, birth colony, interaction between inbreeding and birth colony)
Age.death.rand.slope.intercept.full <- function(){
	for (i in 1:n) {
		age.d[i] ~ dnegbin(hazard[i], 1)%_%I(3, 20)
 		hazard[i] <- 1/(1 + mu.h[i])
		log(mu.h[i]) <- beta[1] + (beta[2] + gamma[year[i]])*F[i] + beta[3]*Bloc[i] + beta[4]*Bloc[i]*F[i] + epsilon[year[i]]
		F[i] ~ dbeta(a[i], b[i])
	}
	for (l in 1:4) {
		beta[l] ~ dnorm(0, 0.0001)
	}
	for (k in 1:13) {
		epsilon[k] ~ dnorm(0, tau)
		gamma[k] ~ dnorm(0, delta)
	}
	sigma.tau ~ dunif(0, 100)
	sigma.delta ~ dunif(0, 100)
	tau <- pow(sigma.tau, -2)
	delta <- pow(sigma.delta, -2)
}

# Inbreeding and birth colony
Age.death.rand.slope.intercept.bloc <- function(){
	for (i in 1:n) {
		age.d[i] ~ dnegbin(hazard[i], 1)%_%I(3, 20)
 		hazard[i] <- 1/(1 + mu.h[i])
		log(mu.h[i]) <- beta[1] + (beta[2] + gamma[year[i]])*F[i] + beta[3]*Bloc[i] + epsilon[year[i]]
		F[i] ~ dbeta(a[i], b[i])
	}
	for (l in 1:3) {
		beta[l] ~ dnorm(0, 0.0001)
	}
	for (k in 1:13) {
		epsilon[k] ~ dnorm(0, tau)
		gamma[k] ~ dnorm(0, delta)
	}
	sigma.tau ~ dunif(0, 100)
	sigma.delta ~ dunif(0, 100)
	tau <- pow(sigma.tau, -2)
	delta <- pow(sigma.delta, -2)
}

# Inbreeding
Age.death.rand.slope.intercept.red <- function(){
	for (i in 1:n) {
		age.d[i] ~ dnegbin(hazard[i], 1)%_%I(3, 20)
 		hazard[i] <- 1/(1 + mu.h[i])
		log(mu.h[i]) <- beta[1] + (beta[2] + gamma[year[i]])*F[i] + epsilon[year[i]]
		F[i] ~ dbeta(a[i], b[i])
	}
	for (l in 1:2) {
		beta[l] ~ dnorm(0, 0.0001)
	}
	for (k in 1:13) {
		epsilon[k] ~ dnorm(0, tau)
		gamma[k] ~ dnorm(0, delta)
	}
	sigma.tau ~ dunif(0, 100)
	sigma.delta ~ dunif(0, 100)
	tau <- pow(sigma.tau, -2)
	delta <- pow(sigma.delta, -2)
}

# Intercept only model
Age.death.model.1 <- function(){
	for (i in 1:n) {
		age.d[i] ~ dnegbin(hazard[i], 1)%_%I(3, 20)
 		hazard[i] <- 1/(1 + mu.h[i])
		log(mu.h[i]) <- beta
	}
	beta ~ dnorm(0, 0.0001)
}

### Age at maturity models ###
# Full model (inbreeding, birth colony, interaction between inbreeding and birth colony)
Age.reproduction.rand.slope.intercept.full <- function(){
	for (i in 1:n) {
		age.r[i] ~ dnegbin(p[i], 4)
 		p[i] <- 4/(4 + mu.p[i])
		log(mu.p[i]) <- beta[1] + (beta[2] + gamma[year[i]])*F[i] + beta[3]*Bloc[i] + beta[4]*F[i]*Bloc[i] + epsilon[year[i]]
		F[i] ~ dbeta(a[i], b[i])
	}
	for(l in 1:4) {
		beta[l] ~ dnorm(0, 0.0001)
	}
	for (k in 1:13) {
		epsilon[k] ~ dnorm(0, tau)
		gamma[k] ~ dnorm(0, delta)
	}
	sigma.tau ~ dunif(0, 100)
	sigma.delta ~ dunif(0, 100)
	tau <- pow(sigma.tau, -2)
	delta <- pow(sigma.delta, -2)
}

# Inbreeding and birth colony
Age.reproduction.rand.slope.intercept.bloc <- function(){
	for (i in 1:n) {
		age.r[i] ~ dnegbin(p[i], 4)
 		p[i] <- 4/(4 + mu.p[i])
		log(mu.p[i]) <- beta[1] + (beta[2] + gamma[year[i]])*F[i] + beta[3]*Bloc[i] + epsilon[year[i]]
		F[i] ~ dbeta(a[i], b[i])
	}
	for(l in 1:3) {
		beta[l] ~ dnorm(0, 0.0001)
	}
	for (k in 1:13) {
		epsilon[k] ~ dnorm(0, tau)
		gamma[k] ~ dnorm(0, delta)
	}
	sigma.tau ~ dunif(0, 100)
	sigma.delta ~ dunif(0, 100)
	tau <- pow(sigma.tau, -2)
	delta <- pow(sigma.delta, -2)
}

#Inbreeding
Age.reproduction.rand.slope.intercept.red <- function(){
	for (i in 1:n) {
		age.r[i] ~ dnegbin(p[i], 4)
 		p[i] <- 4/(4 + mu.p[i])
		log(mu.p[i]) <- beta[1] + (beta[2] + gamma[year[i]])*F[i] + epsilon[year[i]]
		F[i] ~ dbeta(a[i], b[i])
	}
	for(l in 1:2) {
		beta[l] ~ dnorm(0, 0.0001)
	}
	for (k in 1:13) {
		epsilon[k] ~ dnorm(0, tau)
		gamma[k] ~ dnorm(0, delta)
	}
	sigma.tau ~ dunif(0, 100)
	sigma.delta ~ dunif(0, 100)
	tau <- pow(sigma.tau, -2)
	delta <- pow(sigma.delta, -2)
}

# Intercept only
Age.reproduction.model.1 <- function(){
	for (i in 1:n) {
		age.r[i] ~ dnegbin(p[i], 4)
 		p[i] <- 4/(4 + mu.p[i])
		log(mu.p[i]) <- beta
	}
	beta ~ dnorm(0, 0.0001)
}

### Inter-pup interval models ###
# Full model (inbreeding, birth colony, interaction between inbreeding and birth colony)
years.first.rand.slope.intercept.full <- function(){
	for (i in 1:n) {
		years.first[i] ~ dnegbin(repro.f[i], 1)
 		repro.f[i] <- 1/(1 + mu.f[i])
		log(mu.f[i]) <- beta[1] + (beta[2] + gamma[year[i]]) * F[i] + beta[3] * Bloc[i] + beta[4] * Bloc[i] * F[i] + epsilon[year[i]] + beta[5]

 		repro.s[i] <- 1/(1 + mu.r[i])
		log(mu.r[i]) <- beta[1] + (beta[2] + gamma[year[i]]) * F[i] + beta[3] * Bloc[i] + beta[4] * Bloc[i] * F[i] + epsilon[year[i]]
		F[i] ~ dbeta(a[i], b[i])
	}
	for(j in 1:m) {
		years.b.t[j, 1] ~ dnegbin(repro.s[years.b.t[j, 2]], 1)
	}
	for(l in 1:5) {
		beta[l] ~ dnorm(0, 0.0001)
	}
	for (k in 1:13) {
		epsilon[k] ~ dnorm(0, tau)
		gamma[k] ~ dnorm(0, delta)
	}
	sigma.tau ~ dunif(0, 100)
	sigma.delta ~ dunif(0, 100)
	tau <- pow(sigma.tau, -2)
	delta <- pow(sigma.delta, -2)
}

# Inbreeding and birth colony
years.first.rand.slope.intercept.bloc <- function(){
	for (i in 1:n) {
		years.first[i] ~ dnegbin(repro.f[i], 1)
 		repro.f[i] <- 1/(1 + mu.f[i])
		log(mu.f[i]) <- beta[1] + (beta[2] + gamma[year[i]]) * F[i] + beta[3] * Bloc[i] + epsilon[year[i]] + beta[4]

 		repro.s[i] <- 1/(1 + mu.r[i])
		log(mu.r[i]) <- beta[1] + (beta[2] + gamma[year[i]]) * F[i] + beta[3] * Bloc[i] + epsilon[year[i]]
		F[i] ~ dbeta(a[i], b[i])
	}
	for(j in 1:m) {
		years.b.t[j, 1] ~ dnegbin(repro.s[years.b.t[j, 2]], 1)
	}
	for(l in 1:4) {
		beta[l] ~ dnorm(0, 0.0001)
	}
	for (k in 1:13) {
		epsilon[k] ~ dnorm(0, tau)
		gamma[k] ~ dnorm(0, delta)
	}
	sigma.tau ~ dunif(0, 100)
	sigma.delta ~ dunif(0, 100)
	tau <- pow(sigma.tau, -2)
	delta <- pow(sigma.delta, -2)
}

# Inbreeding
years.first.rand.slope.intercept.red <- function(){
	for (i in 1:n) {
		years.first[i] ~ dnegbin(repro.f[i], 1)
 		repro.f[i] <- 1/(1 + mu.f[i])
		log(mu.f[i]) <- beta[1] + (beta[2] + gamma[year[i]]) * F[i] + epsilon[year[i]] + beta[3]

 		repro.s[i] <- 1/(1 + mu.r[i])
		log(mu.r[i]) <- beta[1] + (beta[2] + gamma[year[i]]) * F[i] + epsilon[year[i]]
		F[i] ~ dbeta(a[i], b[i])
	}
	for(j in 1:m) {
		years.b.t[j, 1] ~ dnegbin(repro.s[years.b.t[j, 2]], 1)
	}
	for(l in 1:3) {
		beta[l] ~ dnorm(0, 0.0001)
	}
	for (k in 1:13) {
		epsilon[k] ~ dnorm(0, tau)
		gamma[k] ~ dnorm(0, delta)
	}
	sigma.tau ~ dunif(0, 100)
	sigma.delta ~ dunif(0, 100)
	tau <- pow(sigma.tau, -2)
	delta <- pow(sigma.delta, -2)
}

# Intercept only
years.first.1 <- function(){
	for (i in 1:n) {
		years.first[i] ~ dnegbin(repro.f[i], 1)
 		repro.f[i] <- 1/(1 + mu.f[i])
		log(mu.f[i]) <- beta[1] + beta[2]

 		repro.s[i] <- 1/(1 + mu.r[i])
		log(mu.r[i]) <- beta[1]
	}
	for(j in 1:m) {
		years.b.t[j, 1] ~ dnegbin(repro.s[years.b.t[j, 2]], 1)
	}
	beta[1] ~ dnorm(0, 0.0001)
	beta[2] ~ dnorm(0, 0.0001)
}
